# Supplementary material for: Quantitative Bone Assessment in Medication-Related Osteonecrosis of the Jaw Using Fractal Analysis: A Systematic Review of the Literature and Clinical Perspectives
Source: Dent J (Basel). 2026 Apr 2;14(4):207. doi: 10.3390/dj14040207 (PMC13114668; doi:10.3390/dj14040207)
Supplement: Supplementary file 1 [file dentistry-14-00207-s001.zip]

Archive with 1 entries (1 files):
- dentistry-4147105-supplementary.pdf
